# Supplementary material for: Development and Applications of a 1K SNP Panel for Whiteleg Shrimp: From Pedigree Reconstruction to Genomic Selection
Source: Int J Mol Sci. 2026 May 22;27(11):4665. doi: 10.3390/ijms27114665 (PMC13257326; doi:10.3390/ijms27114665)
Supplement: Supplementary file 1 [file ijms-27-04665-s001.zip]

Archive with 1 entries (1 files):
- ijms-4268026-supplementary.pdf
